# Supplementary material for: Pharyngeal neuronal mechanisms governing sour taste perception in Drosophila melanogaster
Source: eLife. 2024 Dec 11;13:RP101439. doi: 10.7554/eLife.101439 (PMC11634064; doi:10.7554/eLife.101439)
Supplement: Figure 3—source data 2. — Given gel is the picture of results from RT-PCR showing Ir51b expression in control (w1118) and poxn null alleles (poxn70 and poxnΔM22−B5) from pharynx. [file elife-101439-fig3-data2.zip]

Archive with 4 entries (2 files):
- Figure 3_Source data1/
- Figure 3_Source data1/PDF file containing gel picture for Figure 3E, indicating the relevant bands..pdf
- Figure 3_Source data2/
- Figure 3_Source data2/PDF file containing gel picture for Figure 3F, indicating the relevant bands..pdf
